# Supplementary material for: Functional Analysis of Cucumis melo CmXTH11 in Regulating Drought Stress Tolerance in Arabidopsis thaliana
Source: Int J Mol Sci. 2024 Oct 14;25(20):11031. doi: 10.3390/ijms252011031 (PMC11507591; doi:10.3390/ijms252011031)
Supplement: Supplementary file 1 [file ijms-25-11031-s001.zip]

Archive with 2 entries (1 files):
- ijms-3237906-supplementary/
- ijms-3237906-supplementary/TableS1-Oligonucleotide sequences.xlsx
