# Supplementary material for: Functional Analysis of Cucumis melo CmXTH11 in Regulating Drought Stress Tolerance in Arabidopsis thaliana
Source: Int J Mol Sci. 2024 Oct 14;25(20):11031. doi: 10.3390/ijms252011031 (PMC11507591; doi:10.3390/ijms252011031)
Supplement: Supplementary file 1 [file ijms-25-11031-s001.zip › ijms-3237906-supplementary/TableS1-Oligonucleotide sequences.xlsx]

## Sheet: Sheet1
Gene name	Prime sequences (5’–3’)	Purpose
CmXTH11	F:acgggggactcttgaCCATGGATGGATGTTTGGTTCTGTAGC	Generation of transgenic plants
	R:ggggaaattcgagctGGTCACCTTACATACTAGATTGGTTATTCAATGAAAC
	F: CAAGACTTCGCCACCATAACAC	RT-qPCR
	R: GAACTTCAACCGTCCAGAGTCC
CmACTIN	F: GTGATGGTGTGAGTCACACTGTTC	RT-qPCR
	R: ACGACCAGCAAGGTCCAAAC
AtACTIN2	F: CTGGATTCTGGTGATGGTGTGTCT	RT-qPCR
	R: GAACCACCGATCCAGACACTGTAC
